# Supplementary material for: Integrative Analysis of the Role of TP53 in Human Pan-Cancer
Source: Curr Issues Mol Biol. 2023 Nov 29;45(12):9606–33. doi: 10.3390/cimb45120601 (PMC10742156; doi:10.3390/cimb45120601)
Supplement: Supplementary file 1 [file cimb-45-00601-s001.zip]

Archive with 1 entries (1 files):
- cimb-2706635-supplementary.pdf
